# Supplementary material for: Brain Perfusion Alterations Induced by Standalone and Combined Non-Invasive Brain Stimulation over the Dorsolateral Prefrontal Cortex
Source: Biomedicines. 2022 Sep 27;10(10):2410. doi: 10.3390/biomedicines10102410 (PMC9598449; doi:10.3390/biomedicines10102410)
Supplement: Supplementary file 1 [file biomedicines-10-02410-s001.zip]

Archive with 1 entries (1 files):
- biomedicines-1909082-supplementary.pdf
